# Supplementary material for: Towards an Implantable Aptamer Biosensor for Monitoring in Inflammatory Bowel Disease
Source: Biosensors (Basel). 2025 Aug 19;15(8):546. doi: 10.3390/bios15080546 (PMC12384986; doi:10.3390/bios15080546)
Supplement: Supplementary file 1 [file biosensors-15-00546-s001.zip]

Archive with 1 entries (1 files):
- biosensors-3795064-supplementary.pdf
